# Supplementary material for: Booster dose of BNT162b2 after two doses of CoronaVac improves neutralization of SARS-CoV-2 Omicron variant
Source: Commun Med (Lond). 2022 Jun 29;2:76. doi: 10.1038/s43856-022-00141-4 (PMC9242982; doi:10.1038/s43856-022-00141-4)
Supplement: Supplementary file 2 — Supplementary Data [file 43856_2022_141_MOESM2_ESM.xlsx]

## Sheet: Plan1
ID	Date of collection	VNT OMICRON
9	D30	44.9
22	D30	3.54
48	D30	3.54
69	D30	3.54
100	D30	4.95
111	D30	3.54
129	D30	17.82
151	D30	4.95
177	D30	113.14
182	D30	22.27
206	D30	4.95
225	D30	4.95
241	D30	4.95
274	D30	4.95
302	D30	3.54
305	D30	4.95
324	D30	3.54
341	D30	3.54
353	D30	4.95
372	D30	3.54
386	D30	3.54
394	D30	3.54
402	D30	4.95
421	D30	4.95
426	D30	44.9
438	D30	285.09
441	D30	3.54
444	D30	4.95
448	D30	3.54
452	D30	3.54
ID	Date of collection	VNT OMICRON
7	D60	113.14
16	D60	44.9
18	D60	3.54
39	D60	3.54
47	D60	3.54
75	D60	4.95
98	D60	4.95
132	D60	3.54
152	D60	4.95
156	D60	4.95
170	D60	3.54
186	D60	3.54
199	D60	4.95
231	D60	3.54
260	D60	3.54
304	D60	3.54
307	D60	4.95
321	D60	4.95
326	D60	3.54
362	D60	113.14
375	D60	4.95
382	D60	3.54
396	D60	3.54
440	D60	3.54
446	D60	17.82
469	D60	4.95
512	D60	3.54
523	D60	3.54
566	D60	7.07
570	D60	7.07
ID	Date of collection	VNT OMICRON
75	D270	3.54
160	D270	1810.19
224	D270	285.09
336	D270	44.9
392	D270	285.09
491	D270	285.09
553	D270	113.14
599	D270	285.09
710	D270	718.38
813	D270	285.09
837	D270	113.14
896	D270	1810.19
948	D270	285.09
1016	D270	285.09
1028	D270	718.38
1043	D270	285.09
1062	D270	113.14
1109	D270	44.9
1135	D270	285.09
1167	D270	718.38
1217	D270	4561.4
1337	D270	1810.19
1354	D270	1810.19
1377	D270	3.54
1488	D270	3.54
1506	D270	285.09
1554	D270	3.54
1575	D270	3.54
1588	D270	17.82
1617	D270	3.54
